# Supplementary material for: Early Inflammatory Cytokine Expression in Cerebrospinal Fluid of Patients with Spontaneous Intraventricular Hemorrhage
Source: Biomolecules. 2021 Jul 30;11(8):1123. doi: 10.3390/biom11081123 (PMC8394793; doi:10.3390/biom11081123)
Supplement: Supplementary file 1 [file biomolecules-11-01123-s001.zip]

Archive with 1 entries (1 files):
- biomolecules-1288596-supplementary.pdf
